# Supplementary material for: A Novel Strategy for Enhanced Sequestration of Protein-Bound Uremic Toxins Using Smart Hybrid Membranes
Source: J Funct Biomater. 2023 Feb 28;14(3):138. doi: 10.3390/jfb14030138 (PMC10059720; doi:10.3390/jfb14030138)
Supplement: Supplementary file 1 [file jfb-14-00138-s001.zip]

Archive with 1 entries (1 files):
- jfb-2150168-Supplementary Materials.pdf
